# Supplementary material for: Estimation of Lassa fever incidence rates in West Africa: Development of a modeling framework to inform vaccine trial design
Source: PLoS Negl Trop Dis. 2025 Jul 29;19(7):e0012751. doi: 10.1371/journal.pntd.0012751 (PMC12324683; doi:10.1371/journal.pntd.0012751)
Supplement: S1 Table — (XLSX) [file pntd.0012751.s002.xlsx]

## Sheet: Sheet1
Title	Author	Study topic	Publication date	Study dates	Country	Sample size	Pop details	IgG pos	IgM pos	PCR pos	Symp. rate	Seasonality (Y/N)	Rainfall (Y/N)	Vegetation (Y/N)	Risk factors
Quantifying the seasonal drivers of transmission for Lassa fever in Nigeria	Akhmetzhanov et al1	Environment/ seasonality	2019		Nigeria			na	na	na	na	na	Y	na	LF seasonality not associated w number of infected rodents, but yes w rainfall
A seasonal model to assess intervention strategies for preventing periodic recurrence of Lassa fever	Barua et al2	Environment/ seasonality	2021	2018-2020	Nigeria		Edo and Ondo states	na	na	na	na	na	na	na
Risk Maps of Lassa Fever in West Africa	Fichet-Calvet, Rogers3	Environment/ seasonality	2009	1963-2007	All published Lassa cases			na	na	na	na	na	Y	N	Rainfall, not vegetation
Mapping the zoonotic niche of Lassa fever in Africa	Mylne et al4	Environment /seasonality	2015	1963-2014	All published Lassa cases			na	na	na	na	na	Y	Y	Vegetation, land surface temp, rat dist, elevation, potential evapotranspiration
Geographical drivers and climate-linked dynamics of Lassa fever in Nigeria	Redding et al5	Environment/ seasonality	2021	2012-2019	Nigeria			na	na	na	na	na	Y	Y	Low precipitation, vegetation decline
Annual Incidence of Lassa Virus Infection in Southern Mali	Safronetz et al6	Incidence	2017	2015-2016	Mali	532	Three villages in southern Mali (Soromba, Bamba, and Bazana); follow-up to 2015 study from Sogoba et al	na	na	na	na	na	na	na	No significant risk factors
Lassa Virus Circulation in Small Mammal Populations in Bo District, Sierra Leone	Bangura et al7	Rodent epi	2021	2014-2016	Sierra Leone	1490	1490 small mammals in 6 villages in Bo District; 357 M natalensis, 345 P rsotratus, 261 R rattus	0.081	na	0.01	na	Y	na	na	Significant seasonal variation, 40% at the start of rainy season; trapping success highest in farming communities, most trapping inside houses
Geographic Distribution and Genetic Characterization of Lassa Virus in Sub-Saharan Mali	Safronetz et al8	Rodent epi	2013	2007-2012	Mali	511	Villages across Mali; 715 total, 511 M nat	0.068	na	0.08	na	na	na	na
Lassa Serology in Natural Populations of Rodents and Horizontal Transmission	Fichet-Calvet et al9	Rodent epi	2014	2002-2004	Guinea	1551	17 villages in different vegetation zones	0.18	na	0.1	na	N	na	na	No seasonality, no sex
Fluctuation of Abundance and Lassa Virus Prevalence in Mastomys natalensis in Guinea, West Africa	Fichet-Calvet et al10	Rodent epi	2007	2003-2005	Guinea	553	Northern Guinea; 1123 total animals, 553 M natalensis	na	na	0.15	na	Y	na	na	Highest in rainy season
Sequence Variability and Geographic Distribution of Lassa Virus, Sierra Leone	Leski et al11	Rodent epi	2015	2009	Sierra Leone	681	199 M natalensis at 13 locations in 3 districts in the south and east of SL	na	na	0.18	na	na	na	na
Prevalence of Lassa virus among rodents trapped in three South-South States of Nigeria	Agbonlahor et al12	Rodent epi	2017	2015-2016	Nigeria	1500	Edo (North: 100, South: 200, Central: 200) Delta (N: 200, C: 200, S: 100) and Bayelsa (W: 200, C: 200, E: 100) states	na	na	11-87%	na	na	na	na
Increased Prevalence of Lassa Fever Virus-Positive Rodents and Diversity of Infected Species Found during Human Lassa Fever Epidemics in Nigeria	Happi et al13	Rodent epi	2022	2018-2020	Nigeria	942	Ondo and Ebonyi; 942 includes not just M natalensis (did not provide number)	na	na	41.2-72.1%	na	na	na	na
Lassa Fever in Guinea: II. Distribution and Prevalence of Lassa Virus Infection in Small Mammals	Demby et al14	Rodent epi	2001	1996-1997	Guinea	884	444 households; 1616 total rodents, 884 Mastomys	0.11	na	na	na	Y	na	Y	Relates animal positivity w humans by region/forestation
Widespread arenavirus occurrence and seroprevalence in small mammals, Nigeria	Olayemi et al15	Rodent epi	2018	2011-2015	Nigeria	906	M natalensis in 11 sites in Nigeria	1-52%	na	na	na	N	na	na	Didn’t find evidence of seasonality but also small sample size
Predicting the evolution of the Lassa virus endemic area and population at risk over the next decades	Klitting et al16	Rodent epi	2022		Africa			na	na	na	na	na
Lassa Virus Seroprevalence in Sibirilia Commune, Bougouni District, Southern Mali	Sogoba et al17	Serology	2016	2015	Mali	600	Three villages in southern Mali (Soromba, Bamba, and Bazana)	0.332	0.007	na	na	na	na	na	Higher age, no sex
Lassa fever in Nigeria: Insights into seroprevalence and risk factors in rural Edo State: A pilot study	Tobin et al18	Serology	2015		Nigeria	177	Edo, Esan West LGA; 50 households, 177 individuals	0.582	0.011	na	na	na	na	na	No assn sex, education, social class (IgG); lower in age < 20 and unmarried
Seroepidemiological study reveals regional co-occurrence of Lassa- and Hantavirus antibodies in Upper Guinea, West Africa	Klempa et al19	Serology	2012	2004	Guinea	253		0.403	0.028	0	na	na	na	na	No assn sex or month of collection (May vs Oct), lower seroprevalence in youngest and oldest
Space-Time Trends in Lassa Fever in Sierra Leone by ELISA Serostatus, 2012–2019	Shaffer et al20	Serology	2021	2012-2019	Sierra Leone	3277	tested at KGH LF Lab	0.336	0.315	na	na	na	Y	Y	Temp, precipitation, and presence of pastures main factors for ecological suitability in M natalensi; <20% pastureland and temps < 25 C not suitable
Rodent-borne infections in rural Ghanaian farming communities	Nimo-Paintsil et al21	Serology	2019		Ghana	657	7 northern villages (savannah woodland) and 3 transition zone villages	0.052	na	na	na	N	na	Y	No seasonality, no sex, no age
Prevalence and Risk Factors of Lassa Seropositivity in Inhabitants of the Forest Region of Guinea: A Cross-Sectional Study	Kerneis et al22	Serology	2009	2000	Guinea	977	Gueckedou, Lola, and Yomou prefectures	0.113	na	na	na	na	na	na	Slightly higher IgG in rural vs urban; no association with any rat interaction behaviors
Influence of Landscape Patterns on Exposure to Lassa Fever Virus, Guinea	Longet et al23	Serology	2023	2016-2017	Guinea	702		11-59.6%	na	na	na	na	na	Y	No assn with sex, age only in coastal, yes environmental fragmentation
Lassa virus activity in Guinea: distribution of human antiviral antibody defined using enzyme-linked immunosorbent assay with recombinant antigen	Lukashevich et al24	Serology	1993		Guinea	3100	3100 households, 27 villages; split between four biome regions	4-55%	na	na	na	na	na	Y	High prev in secondary forest areas and savannah, lower in mountains and coast, no age or sex differences
Lassa Fever in the Eastern Province of Sierra Leone, 1970–1972	Fraser et al25	Serology	1974	1970-1972	Sierra Leone			0.06	na	na	na	na	na	na
Seroprevalence of anti-Lassa Virus IgG antibodies in three districts of Sierra Leone: A cross-sectional, population-based study	Grant et al26	Serology	2023	2015-2018	Sierra Leone	10642	Sierra Leone, “endemic”, “emerging”, and “non endemic” regions	10.6-20.1%	na	na	na	na	na	Y	Poor housing construction; proximity to bushland, forested areas, and refuse; male; work in transport, healthcare, farming, and mining; reverse assn with age; several house quality factors
Serosurveillance of viral pathogens circulating in West Africa	O’Hearn et al27	Serology	2016	2007-2014	Sierra Leone	675	Serum samples submitted to Lassa Diag Lab at Kenema Gov Hospital	0.502	na	na	na	na	na	na
A Prospective Study of the Epidemiology and Ecology of Lassa Fever	McCormick et al28	Serology	1987		Sierra Leone	5213	5213 individuals, 15 village	8-52%	na	na	na	na	na	na	Age 20-50 IgG peaks, mining village > agricultural village, 'disheveled' homes, food left out, etc
Lassa Fever, Nigeria, 2003 and 2004	Aremu Omilabu et al29	Symptomatic rate	2005	2003-2004	Nigeria	50	Specialist Teaching Hospital in Irrua -- 31 febrile, 17 healthy contacts, 12 healthy hospital staff	na	na	na	0.67	na	na	na
A cluster of nosocomial Lassa fever cases in a tertiary health facility in Nigeria: Description and lessons learned, 2018	Dan-Nwafor et al30	Symptomatic rate	2019	2018	Nigeria	28	17 asymptomatic contacts, 10 symptomatic cases	na	na	na	0.67
Immunological screening of Lassa Virus among Health workers and Contact of patients of Lassa fever in Ondo State	Ojonugwa Shaibu et al31	Symptomatic rate	2021	2018-2019	Nigeria	233	Ondo state, Owo and Ose LGA; 102 HCW, 109 case contacts, 22 recovered cases	0.446	0.086	0	na	na	na	na

## Sheet: References
1	Akhmetzhanov AR, Asai Y, Nishiura H. Quantifying the seasonal drivers of transmission for Lassa fever in Nigeria. Philos Trans R Soc Lond B Biol Sci. 2019;374(1775):20180268. doi:10.1098/rstb.2018.0268
2	Barua S, Dénes A, Ibrahim MA. A seasonal model to assess intervention strategies for preventing periodic recurrence of Lassa fever. Heliyon. 2021;7(8):e07760. doi:10.1016/j.heliyon.2021.e07760
3	Fichet-Calvet E, Rogers DJ. Risk Maps of Lassa Fever in West Africa. PLoS Negl Trop Dis. 2009;3(3):e388. doi:10.1371/journal.pntd.0000388
4	Mylne AQN, Pigott DM, Longbottom J, et al. Mapping the zoonotic niche of Lassa fever in Africa. Transactions of The Royal Society of Tropical Medicine and Hygiene. 2015;109(8):483-492. doi:10.1093/trstmh/trv047
5	Redding DW, Gibb R, Dan-Nwafor CC, et al. Geographical drivers and climate-linked dynamics of Lassa fever in Nigeria. Nat Commun. 2021;12(1):5759. doi:10.1038/s41467-021-25910-y
6	Safronetz D, Sogoba N, Diawara SI, et al. Annual Incidence of Lassa Virus Infection in Southern Mali. Am J Trop Med Hyg. 2017;96(4):944-946. doi:10.4269/ajtmh.16-0821
7	Bangura U, Buanie J, Lamin J, et al. Lassa Virus Circulation in Small Mammal Populations in Bo District, Sierra Leone. Biology (Basel). 2021;10(1):28. doi:10.3390/biology10010028
8	Safronetz D, Sogoba N, Lopez JE, et al. Geographic Distribution and Genetic Characterization of Lassa Virus in Sub-Saharan Mali. PLOS Neglected Tropical Diseases. 2013;7(12):e2582. doi:10.1371/journal.pntd.0002582
9	Fichet-Calvet E, Becker-Ziaja B, Koivogui L, Günther S. Lassa Serology in Natural Populations of Rodents and Horizontal Transmission. Vector-Borne and Zoonotic Diseases. 2014;14(9):665-674. doi:10.1089/vbz.2013.1484
10	Fichet-Calvet E, Lecompte E, Koivogui L, et al. Fluctuation of Abundance and Lassa Virus Prevalence in Mastomys natalensis in Guinea, West Africa. Vector-Borne and Zoonotic Diseases. 2007;7(2):119-128. doi:10.1089/vbz.2006.0520
11	Leski TA, Stockelman MG, Moses LM, et al. Sequence Variability and Geographic Distribution of Lassa Virus, Sierra Leone. Emerg Infect Dis. 2015;21(4):609-618. doi:10.3201/eid2104.141469
12	Agbonlahor DE, Erah A, Agba IM, et al. Prevalence of Lassa virus among rodents trapped in three South-South States of Nigeria. J Vector Borne Dis. 2017;54(2):146-150.
13	Happi AN, Olumade TJ, Ogunsanya OA, et al. Increased Prevalence of Lassa Fever Virus-Positive Rodents and Diversity of Infected Species Found during Human Lassa Fever Epidemics in Nigeria. Anderson MZ, ed. Microbiol Spectr. 2022;10(4):e00366-22. doi:10.1128/spectrum.00366-22
14	Demby AH, Inapogui A, Kargbo K, et al. Lassa Fever in Guinea: II. Distribution and Prevalence of Lassa Virus Infection in Small Mammals. Vector-Borne and Zoonotic Diseases. 2001;1(4):283-297. doi:10.1089/15303660160025912
15	Olayemi A, Oyeyiola A, Obadare A, et al. Widespread arenavirus occurrence and seroprevalence in small mammals, Nigeria. Parasit Vectors. 2018;11:416. doi:10.1186/s13071-018-2991-5
16	Klitting R, Kafetzopoulou LE, Thiery W, et al. Predicting the evolution of the Lassa virus endemic area and population at risk over the next decades. Nat Commun. 2022;13:5596. doi:10.1038/s41467-022-33112-3
17	Sogoba N, Rosenke K, Adjemian J, et al. Lassa Virus Seroprevalence in Sibirilia Commune, Bougouni District, Southern Mali. Emerg Infect Dis. 2016;22(4):657-663. doi:10.3201/eid2204.151814
18	Tobin. Lassa fever in Nigeria: Insights into seroprevalence and risk factors in rural Edo State: A pilot study. Accessed January 31, 2023. https://jmedtropics.org/article.asp?issn=2276-7096;year=2015;volume=17;issue=2;spage=51;epage=55;aulast=Tobin
19	Klempa B, Koulemou K, Auste B, et al. Seroepidemiological study reveals regional co-occurrence of Lassa- and Hantavirus antibodies in Upper Guinea, West Africa. Tropical Medicine & International Health. 2013;18(3):366-371. doi:10.1111/tmi.12045
20	Shaffer JG, Schieffelin JS, Momoh M, et al. Space-Time Trends in Lassa Fever in Sierra Leone by ELISA Serostatus, 2012–2019. Microorganisms. 2021;9(3):586. doi:10.3390/microorganisms9030586
21	Nimo-Paintsil SC, Fichet-Calvet E, Borremans B, et al. Rodent-borne infections in rural Ghanaian farming communities. PLOS ONE. 2019;14(4):e0215224. doi:10.1371/journal.pone.0215224
22	Kernéis S, Koivogui L, Magassouba N, et al. Prevalence and Risk Factors of Lassa Seropositivity in Inhabitants of the Forest Region of Guinea: A Cross-Sectional Study. PLOS Neglected Tropical Diseases. 2009;3(11):e548. doi:10.1371/journal.pntd.0000548
23	Longet S, Leggio C, Bore JA, et al. Influence of Landscape Patterns on Exposure to Lassa Fever Virus, Guinea. Emerg Infect Dis. 2023;29(2):304-313. doi:10.3201/eid2902.212525
24	Lukashevich IS, Clegg JC, Sidibe K. Lassa virus activity in Guinea: distribution of human antiviral antibody defined using enzyme-linked immunosorbent assay with recombinant antigen. J Med Virol. 1993;40(3):210-217. doi:10.1002/jmv.1890400308
25	Fraser DW, Campbell CC, Monath TP, Goff PA, Gregg MB. Lassa Fever in the Eastern Province of Sierra Leone, 1970–1972: I. Epidemiologic Studies. The American Journal of Tropical Medicine and Hygiene. 1974;23(6):1131-1139. doi:10.4269/ajtmh.1974.23.1131
26	Grant DS, Engel EJ, Yerkes NR, et al. Seroprevalence of anti-Lassa Virus IgG antibodies in three districts of Sierra Leone: A cross-sectional, population-based study. PLOS Neglected Tropical Diseases. 2023;17(2):e0010938. doi:10.1371/journal.pntd.0010938
27	O’Hearn AE, Voorhees MA, Fetterer DP, et al. Serosurveillance of viral pathogens circulating in West Africa. Virol J. 2016;13:163. doi:10.1186/s12985-016-0621-4
28	McCormick JB, Webb PA, Krebs JW, Johnson KM, Smith ES. A Prospective Study of the Epidemiology and Ecology of Lassa Fever. The Journal of Infectious Diseases. 1987;155(3):437-444. doi:10.1093/infdis/155.3.437
29	Omilabu SA, Badaru SO, Okokhere P, et al. Lassa Fever, Nigeria, 2003 and 2004. Emerg Infect Dis. 2005;11(10):1642-1644. doi:10.3201/eid1110.041343
30	Dan-Nwafor CC, Ipadeola O, Smout E, et al. A cluster of nosocomial Lassa fever cases in a tertiary health facility in Nigeria: Description and lessons learned, 2018. International Journal of Infectious Diseases. 2019;83:88-94. doi:10.1016/j.ijid.2019.03.030
31	Shaibu JO, Salu OB, Amoo OS, et al. Immunological screening of Lassa Virus among Health workers and Contacts of patients of Lassa fever in Ondo State. Immunobiology. 2021;226(3):152076. doi:10.1016/j.imbio.2021.152076
