# Supplementary material for: Estimation of Lassa fever incidence rates in West Africa: Development of a modeling framework to inform vaccine trial design
Source: PLoS Negl Trop Dis. 2025 Jul 29;19(7):e0012751. doi: 10.1371/journal.pntd.0012751 (PMC12324683; doi:10.1371/journal.pntd.0012751)
Supplement: S2 Table — (XLSX) [file pntd.0012751.s003.xlsx]

## Sheet: Sheet1
Covariate	Reference
Population (2020)	1
Elevation	2
Longitude
Healthcare access and quality index (HAQ)	3
Percent urban population	4
Mean travel time to nearest urban center	5
Percent frontier land cover (e.g., forest edge)	6
Percent tropical habitat	7
Percent agricultural land	8
Fraction forest loss since 2000	9
Probability of Mastomys spp presence	10
Probability of LASV presence in Mastomys spp	10
Presence of improved housing	11
International Wealth Index	12
Occurrence of bushmeat hunting	13
Malaria parasite prevalence	14

## Sheet: References
1	Worldpop - A Census Database. Accessed August 27, 2014. http://www.worldpop.org.uk/data/methods/
2	Abrams M, Crippen R, Fujisada H. ASTER Global Digital Elevation Model (GDEM) and ASTER Global Water Body Dataset (ASTWBD). Remote Sensing. 2020;12(7):1156. doi:10.3390/rs12071156
3	Barber RM, Fullman N, Sorensen RJD, et al. Healthcare Access and Quality Index based on mortality from causes amenable to personal health care in 195 countries and territories, 1990–2015: a novel analysis from the Global Burden of Disease Study 2015. The Lancet. 2017;390(10091):231-266. doi:10.1016/S0140-6736(17)30818-8
4	Schneider A, Friedl MA, Potere D. A new map of global urban extent from MODIS satellite data. Environ Res Lett. 2009;4(4):044003. doi:10.1088/1748-9326/4/4/044003
5	Weiss DJ, Nelson A, Gibson HS, et al. A global map of travel time to cities to assess inequalities in accessibility in 2015. Nature. 2018;553(7688):333-336. doi:10.1038/nature25181
6	Nachtergaele F, Petri M. Mapping Land Use Systems at Global and Regional Scales for Land Degradation Assessment Analysis Freddy Nachtergaele. Land Degradation Assessment in Drylands; 2008. Accessed March 21, 2023. https://www.researchgate.net/profile/F-Nachtergaele/publication/265754296_Mapping_Land_Use_Systems_at_global_and_regional_scales_for_Land_Degradation_Assessment_Analysis_Version_10/link…
7	Olson DM, Dinerstein E, Wikramanayake ED, et al. Terrestrial Ecoregions of the World: A New Map of Life on Earth: A new global map of terrestrial ecoregions provides an innovative tool for conserving biodiversity. BioScience. 2001;51(11):933-938. doi:10.1641/0006-3568(2001)051[0933:TEOTWA]2.0.CO;2
8	ESA. Land Cover CCI Product User Guide Version 2. Published online 2017. Accessed June 26, 2023. http://maps.elie.ucl.ac.be/CCI/viewer/download/ESACCI-LC-Ph2-PUGv2_2.0.pdf
9	Hansen MC, Potapov PV, Moore R, et al. High-resolution global maps of 21st-century forest cover change. Science. 2013;342(6160):850-853. doi:10.1126/science.1244693
10	Basinski AJ, Fichet-Calvet E, Sjodin AR, et al. Bridging the gap: Using reservoir ecology and human serosurveys to estimate Lassa virus spillover in West Africa. PLOS Computational Biology. 2021;17(3):e1008811. doi:10.1371/journal.pcbi.1008811
11	Tusting LS, Bisanzio D, Alabaster G, et al. Mapping changes in housing in sub-Saharan Africa from 2000 to 2015. Nature. 2019;568(7752):391-394. doi:10.1038/s41586-019-1050-5
12	Smits J, Steendijk R. The International Wealth Index (IWI). Soc Indic Res. 2015;122(1):65-85. doi:10.1007/s11205-014-0683-x
13	Jagadesh S, Zhao C, Mulchandani R, Van Boeckel TP. Mapping Global Bushmeat Activities to Improve Zoonotic Spillover Surveillance by Using Geospatial Modeling. Emerg Infect Dis. 2023;29(4):742-750. doi:10.3201/eid2904.221022
14	Weiss DJ, Lucas TCD, Nguyen M, et al. Mapping the global prevalence, incidence, and mortality of Plasmodium falciparum, 2000–17: a spatial and temporal modelling study. The Lancet. 2019;394(10195):322-331. doi:10.1016/S0140-6736(19)31097-9
