# Supplementary material for: Estimation of Lassa fever incidence rates in West Africa: Development of a modeling framework to inform vaccine trial design
Source: PLoS Negl Trop Dis. 2025 Jul 29;19(7):e0012751. doi: 10.1371/journal.pntd.0012751 (PMC12324683; doi:10.1371/journal.pntd.0012751)
Supplement: S3 Table — Variable importance calculated with median projected FOI as the response variable. (XLSX) [file pntd.0012751.s004.xlsx]

## Sheet: Sheet1
Table S3. Variable importance in the Random Forest model at the 1st administrative level. Variable importance calculated with median projected FOI as the response variable.
Covariate	Variable Importance
Longitude	9.9
Mean travel time to nearest urban center	7.4
Healthcare access and quality index (HAQ)	4.7
Probability of LASV presence in Mastomys spp	3.9
Fraction forest loss since 2000	3.5
Elevation	3.1
Probability of Mastomys spp presence	2.9
Occurrence of bushmeat hunting	2.8
Presence of improved housing	2.8
Percent frontier land cover	2
Malaria prevalence	1.9
Percent agricultural land	1.8
Percent tropical habitat	0.5
