# Supplementary material for: Estimation of Lassa fever incidence rates in West Africa: Development of a modeling framework to inform vaccine trial design
Source: PLoS Negl Trop Dis. 2025 Jul 29;19(7):e0012751. doi: 10.1371/journal.pntd.0012751 (PMC12324683; doi:10.1371/journal.pntd.0012751)
Supplement: S4 Table — Variable importance calculated with median projected FOI as the response variable. (XLSX) [file pntd.0012751.s005.xlsx]

## Sheet: Sheet1
Table S4. Variable importance in the Boosted regression tree model at the 1st administrative level. Variable importance calculated with median projected FOI as the response variable.
Covariate	Variable Importance
Longitude	44
Mean travel time to nearest urban center	40.9
Probability of Mastomys spp presence	18.9
Probability of LASV presence in Mastomys spp	17.9
Elevation	14.6
Occurrence of bushmeat hunting	10.2
Percent frontier land cover	9.5
Presence of improved housing	7
Percent agricultural land	6.9
Fraction forest loss since 2000	5.8
Healthcare access and quality index (HAQ)	2.3
Malaria prevalence	1.7
Percent tropical habitat	0
