# Supplementary material for: Estimation of Lassa fever incidence rates in West Africa: Development of a modeling framework to inform vaccine trial design
Source: PLoS Negl Trop Dis. 2025 Jul 29;19(7):e0012751. doi: 10.1371/journal.pntd.0012751 (PMC12324683; doi:10.1371/journal.pntd.0012751)
Supplement: S5 Table — Variable importance calculated with median projected FOI as the response variable. (XLSX) [file pntd.0012751.s006.xlsx]

## Sheet: Sheet1
Table S5. Variable importance in the Random Forest model at the 2nd administrative level. Variable importance calculated with median projected FOI as the response variable.
Covariate	Variable Importance
Longitude	87
Healthcare access and quality index (HAQ)	63.5
Fraction forest loss since 2000	21.8
Probability of LASV presence in Mastomys spp	19.5
Mean travel time to nearest urban center	17.4
Occurrence of bushmeat hunting	15.3
Malaria prevalence	5.9
Probability of Mastomys spp presence	12.9
Elevation	7.2
Presence of improved housing	6.3
Percent agricultural land	6
Percent frontier land cover	4
Percent tropical habitat	1
