# Supplementary material for: Estimation of Lassa fever incidence rates in West Africa: Development of a modeling framework to inform vaccine trial design
Source: PLoS Negl Trop Dis. 2025 Jul 29;19(7):e0012751. doi: 10.1371/journal.pntd.0012751 (PMC12324683; doi:10.1371/journal.pntd.0012751)
Supplement: S6 Table — (XLSX) [file pntd.0012751.s007.xlsx]

## Sheet: Sheet1
Table S6. The top 20 highest annual Lassa Fever (LF) incidence rates (per 1,000) at the 1st administrative level when the seroreversion rate is 0%. LF rates are calculated using the projected force of infection (FOI) estimates under different assumptions regarding the level of immunity in seropositive and seroreverted individuals. Values in parentheses represent 95% prediction intervals.
		Annual Lassa Fever incidence rate (per 1,000)
Country	Admin1	Seroreverted – No Immunity			Seroreverted – Partial Immunity
		Seropos. – Full Immunity	Seropos. – Part. Immunity (Hi)	Seropos. – Part. Immunity (Lo)	Seropos. – Full Immunity	Seropos. – Part. Immunity (Hi)	Seropos. – Part. Immunity (Lo)
Nigeria	Ondo	3.8 (3.3 – 4.4)	5.0 (4.1 – 6.1)	5.6 (4.5 – 7.0)	3.9 (3.3 – 4.4)	5.0 (4.1 – 6.1)	5.6 (4.5 – 7.0)
Mali	Sikasso	3.1 (2.7 – 3.4)	3.6 (3.1 – 4.1)	3.9 (3.3 – 4.4)	3.1 (2.7 – 3.4)	3.6 (3.1 – 4.1)	3.9 (3.3 – 4.4)
Sierra Leone	Southern	2.7 (2.2 – 3.1)	3.1 (2.5 – 3.8)	3.4 (2.6 – 4.1)	2.7 (2.2 – 3.1)	3.1 (2.5 – 3.8)	3.4 (2.6 – 4.1)
Guinea	Faranah	2.3 (2.2 – 2.5)	2.7 (2.4 – 2.9)	2.8 (2.6 – 3.1)	2.3 (2.2 – 2.5)	2.7 (2.4 – 2.9)	2.8 (2.6 – 3.1)
Cote d'Ivoire	Lacs	2.2 (1.7 – 2.8)	2.5 (1.8 – 3.3)	2.6 (1.9 – 3.5)	2.2 (1.7 – 2.8)	2.5 (1.8 – 3.3)	2.6 (1.9 – 3.5)
Liberia	Grand Bassa	2.2 (0.4 – 6.4)	2.4 (0.4 – 43.2)	2.6 (0.4 – 61.2)	2.2 (0.4 – 6.4)	2.5 (0.4 – 43.0)	2.6 (0.4 – 60.7)
Guinea	Nzerekore	1.8 (1.7 – 1.8)	1.9 (1.8 – 2.0)	2.0 (1.9 – 2.1)	1.8 (1.7 – 1.8)	1.9 (1.8 – 2.0)	2.0 (1.9 – 2.1)
Liberia	Bong	1.7 (0.2 – 6.3)	1.8 (0.2 – 36.3)	1.9 (0.2 – 51.2)	1.7 (0.2 – 6.3)	1.8 (0.2 – 36.5)	1.9 (0.2 – 51.3)
Sierra Leone	Eastern	1.7 (1.6 – 1.7)	1.8 (1.7 – 1.9)	1.9 (1.8 – 2.0)	1.7 (1.6 – 1.8)	1.8 (1.7 – 1.9)	1.9 (1.8 – 2.0)
Nigeria	Ebonyi	1.1 (0.1 – 7.4)	1.1 (0.2 – 34.1)	1.1 (0.1 – 47.2)	1.1 (0.1 – 7.3)	1.1 (0.1 – 34.2)	1.1 (0.1 – 47.2)
Nigeria	Taraba	1.1 (0.1 – 7.3)	1.1 (0.1 – 32.2)	1.2 (0.1 – 44.3)	1.1 (0.1 – 7.3)	1.1 (0.1 – 32.3)	1.2 (0.1 – 44.3)
Nigeria	Edo	1.1 (0.9 – 1.3)	1.2 (1.0 – 1.4)	1.2 (1.0 – 1.4)	1.1 (0.9 – 1.3)	1.2 (1.0 – 1.4)	1.2 (1.0 – 1.4)
Sierra Leone	Northern	1.0 (0.9 – 1.0)	1.0 (0.9 – 1.1)	1.0 (0.9 – 1.1)	1.0 (0.9 – 1.0)	1.0 (0.9 – 1.1)	1.0 (0.9 – 1.1)
Sierra Leone	Western	1.0 (0.6 – 1.5)	1.0 (0.6 – 1.6)	1.0 (0.6 – 1.6)	1.0 (0.6 – 1.4)	1.0 (0.6 – 1.6)	1.0 (0.6 – 1.6)
Guinea	Kankan	1.0 (0.7 – 1.2)	1.0 (0.8 – 1.3)	1.0 (0.8 – 1.3)	1.0 (0.7 – 1.2)	1.0 (0.8 – 1.3)	1.0 (0.8 – 1.3)
Guinea	Kindia	0.9 (0.8 – 1.1)	1.0 (0.9 – 1.1)	1.0 (0.9 – 1.1)	0.9 (0.8 – 1.1)	1.0 (0.9 – 1.1)	1.0 (0.9 – 1.1)
Ghana	Ashanti	0.9 (0.4 – 1.8)	1.0 (0.4 – 2.0)	1.0 (0.4 – 2.0)	0.9 (0.4 – 1.8)	1.0 (0.4 – 1.9)	1.0 (0.4 – 2.0)
Liberia	Nimba	0.9 (0.1 – 6.1)	1.0 (0.1 – 24.7)	1.0 (0.1 – 33.7)	0.9 (0.1 – 6.1)	1.0 (0.1 – 24.7)	1.0 (0.1 – 33.6)
Ghana	Eastern	0.9 (0.4 – 1.4)	0.9 (0.4 – 1.5)	0.9 (0.4 – 1.5)	0.8 (0.4 – 1.4)	0.9 (0.4 – 1.5)	0.9 (0.4 – 1.5)
Benin	Borgou	0.8 (0.1 – 5.9)	0.8 (0.1 – 17.9)	0.8 (0.1 – 23.8)	0.8 (0.1 – 5.9)	0.8 (0.1 – 18.0)	0.8 (0.1 – 23.8)
