# Supplementary material for: Estimation of Lassa fever incidence rates in West Africa: Development of a modeling framework to inform vaccine trial design
Source: PLoS Negl Trop Dis. 2025 Jul 29;19(7):e0012751. doi: 10.1371/journal.pntd.0012751 (PMC12324683; doi:10.1371/journal.pntd.0012751)
Supplement: S7 Table — (XLSX) [file pntd.0012751.s008.xlsx]

## Sheet: Sheet1
Table S7. The top 20 highest annual Lassa Fever (LF) incidence rates (per 1,000) at the 2nd administrative level when the seroreversion rate is 0%. LF rates are calculated using the projected force of infection (FOI) estimates under different assumptions regarding the level of immunity in seropositive and seroreverted individuals. Values in parentheses represent 95% prediction intervals.
			Annual Lassa Fever incidence rate (per 1,000)
Country	Admin1	Admin2	Seroreverted – No Immunity			Seroreverted – Partial Immunity
			Seropos. – Full Immunity	Seropos. – Part. Immunity (Hi)	Seropos. – Part. Immunity (Lo)	Seropos. – Full Immunity	Seropos. – Part. Immunity (Hi)	Seropos. – Part. Immunity (Lo)
Sierra Leone	Southern	Moyamba	4.7 (4.0 – 5.2)	7.5 (5.6 – 9.7)	8.8 (6.3 – 11.8)	4.7 (4.1 – 5.2)	7.5 (5.6 – 9.6)	8.8 (6.3 – 11.9)
Nigeria	Ondo	Ose	4.6 (3.9 – 5.2)	6.6 (5.1 – 8.3)	7.6 (5.6 – 9.7)	4.6 (3.9 – 5.1)	6.6 (5.1 – 8.2)	7.6 (5.7 – 9.8)
Sierra Leone	Northern	Bombali	3.7 (2.5 – 4.8)	4.9 (2.9 – 7.6)	5.5 (3.0 – 9.1)	3.7 (2.5 – 4.8)	4.9 (2.9 – 7.6)	5.5 (3.1 – 9.0)
Sierra Leone	Eastern	Kono	3.4 (0.2 – 5.7)	4.3 (0.2 – 13.4)	4.7 (0.2 – 17.1)	3.4 (0.2 – 5.7)	4.3 (0.2 – 13.3)	4.7 (0.2 – 17.1)
Sierra Leone	Northern	Koinadugu	3.4 (1.4 – 4.9)	4.3 (1.5 – 8.2)	4.7 (1.5 – 9.7)	3.4 (1.4 – 4.9)	4.2 (1.5 – 8.1)	4.6 (1.5 – 9.7)
Nigeria	Edo	Esan West	3.3 (2.8 – 3.7)	4.1 (3.3 – 4.8)	4.4 (3.6 – 5.3)	3.3 (2.8 – 3.8)	4.0 (3.3 – 4.8)	4.4 (3.6 – 5.3)
Liberia	Bong	Suakoko	3.3 (0.9 – 6.5)	4.1 (0.9 – 49.8)	4.6 (1.0 –70.9)	3.3 (0.9 – 6.5)	4.2 (1.0 – 49.8)	4.6 (1.0 – 70.9)
Guinea	Nzerekore	Macenta	3.2 (3.0 – 3.5)	4.0 (3.6 – 4.4)	4.4 (3.9 – 4.9)	3.2 (3.0 – 3.5)	4.0 (3.6 – 4.4)	4.4 (3.9 – 4.9)
Sierra Leone	Southern	Pujehun	3.1 (1.1 – 4.9)	3.8 (1.2 – 8.1)	4.2 (1.2 – 9.7)	3.2 (1.1 – 4.9)	3.8 (1.2 – 8.1)	4.2 (1.2 – 9.7)
Mali	Sikasso	Bougouni	3.1 (2.7 – 3.4)	3.6 (3.1 – 4.1)	3.8 (3.3 – 4.4)	3.1 (2.7 – 3.4)	3.6 (3.1 – 4.1)	3.8 (3.3 – 4.4)
Sierra Leone	Western	Western Rural	2.4 (0.1 – 5.2)	2.8 (0.1 – 9.5)	2.9 (0.1 – 11.6)	2.4 (0.1 – 5.2)	2.8 (0.1 – 9.5)	2.9 (0.1 – 11.6)
Liberia	Grand Bassa	District #3	2.4 (0.5 – 6.4)	2.7 (0.6 – 44.6)	2.9 (0.6 – 63.0)	2.4 (0.5 – 6.4)	2.7 (0.6 – 44.6)	2.9 (0.6 – 62.8)
Guinea	Faranah	Faranah	2.4 (2.2 – 2.5)	2.7 (2.4 – 2.9)	2.8 (2.6 – 3.1)	2.4 (2.1 – 2.5)	2.7 (2.4 – 2.9)	2.8 (2.6 – 3.1)
Cote d'Ivoire	Montagnes	Cavally	2.3 (1.7 – 2.9)	2.7 (1.9 – 3.5)	2.8 (2.0 – 3.8)	2.3 (1.7 – 2.9)	2.7 (1.9 – 3.5)	2.8 (2.0 – 3.8)
Nigeria	Ondo	Owo	2.3 (1.4 – 3.2)	2.6 (1.5 – 3.9)	2.7 (1.5 – 4.2)	2.3 (1.4 – 3.2)	2.6 (1.5 – 3.9)	2.7 (1.5 – 4.2)
Sierra Leone	Eastern	Kailahun	2.3 (1.5 – 3.1)	2.6 (1.6 – 3.7)	2.7 (1.6 – 4.0)	2.3 (1.5 – 3.1)	2.5 (1.6 – 3.7)	2.7 (1.6 – 4.0)
Guinea	Kindia	Kindia	2.1 (1.7 – 2.6)	2.4 (1.9 – 2.9)	2.5 (2.0 – 3.2)	2.1 (1.7 – 2.5)	2.4 (1.9 – 2.9)	2.5 (2.0 – 3.1)
Guinea	Nzerekore	Gueckedou	1.9 (1.8 – 2.1)	2.1 (2.0 – 2.3)	2.2 (2.0 – 2.4)	1.9 (1.8 – 2.1)	2.1 (2.0 – 2.3)	2.2 (2.0 – 2.4)
Guinea	Nzerekore	Lola	1.9 (1.7 – 2.2)	2.1 (1.8 – 2.5)	2.2 (1.9 – 2.6)	1.9 (1.6 – 2.2)	2.1 (1.8 – 2.4)	2.2 (1.9 – 2.6)
Cote d'Ivoire	Montagnes	Guemon	1.9 (0.9 – 3.0)	2.1 (0.9 – 3.7)	2.2 (1.0 – 3.9)	1.9 (0.9 – 3.0)	2.1 (0.9 – 3.6)	2.2 (1.0 – 3.9)
