# Supplementary material for: Estimation of Lassa fever incidence rates in West Africa: Development of a modeling framework to inform vaccine trial design
Source: PLoS Negl Trop Dis. 2025 Jul 29;19(7):e0012751. doi: 10.1371/journal.pntd.0012751 (PMC12324683; doi:10.1371/journal.pntd.0012751)
Supplement: S8 Table — (XLSX) [file pntd.0012751.s009.xlsx]

## Sheet: Sheet1
Table S8. The top 20 highest annual Lassa Fever (LF) incidence rates (per 1,000) at the 1st administrative level when the seroreversion rate is 3%. LF rates are calculated using the projected force of infection (FOI) estimates under different assumptions regarding the level of immunity in seropositive and seroreverted individuals. Values in parentheses represent 95% prediction intervals.
		Annual Lassa Fever incidence rate (per 1,000)
Country	Admin1	Seroreverted – No Immunity			Seroreverted – Partial Immunity
		Seropos. – Full Immunity	Seropos. – Part. Immunity (Hi)	Seropos. – Part. Immunity (Lo)	Seropos. – Full Immunity	Seropos. – Part. Immunity (Hi)	Seropos. – Part. Immunity (Lo)
Nigeria	Ondo	6.7 (5.6 – 7.6)	8.9 (6.9 – 10.9)	9.9 (7.5 – 12.4)	5.9 (5.0 – 6.6)	8.1 (6.3 – 9.9)	9.1 (7.0 – 11.5)
Mali	Sikasso	5.0 (4.5 – 5.6)	5.9 (5.2 – 6.7)	6.4 (5.5 – 7.3)	4.6 (4.2 – 5.1)	5.5 (4.8 – 6.2)	6.0 (5.2 – 6.8)
Sierra Leone	Southern	4.3 (3.6 – 5.0)	5.0 (4.0 – 6.1)	5.3 (4.3 – 6.6)	3.9 (3.3 – 4.6)	4.6 (3.8 – 5.6)	5.0 (4.0 – 6.1)
Guinea	Faranah	4.3 (3.9 – 4.6)	5.0 (4.5 – 5.4)	5.3 (4.8 – 5.8)	3.9 (3.6 – 4.2)	4.6 (4.2 – 5.0)	4.9 (4.5 – 5.4)
Cote d'Ivoire	Lacs	3.6 (2.7 – 4.5)	4.1 (2.9 – 5.3)	4.3 (3.0 – 5.7)	3.4 (2.5 – 4.1)	3.8 (2.8 – 4.9)	4.0 (2.9 – 5.3)
Guinea	Nzerekore	3.0 (2.9 – 3.1)	3.3 (3.1 – 3.5)	3.4 (3.2 – 3.6)	2.8 (2.7 – 2.9)	3.1 (3.0 – 3.3)	3.3 (3.1 – 3.4)
Sierra Leone	Eastern	2.7 (2.6 – 2.9)	3.0 (2.8 – 3.2)	3.1 (3.0 – 3.3)	2.6 (2.5 – 2.7)	2.8 (2.7 – 3.0)	3.0 (2.8 – 3.1)
Liberia	Grand Bassa	2.2 (0.4 – 6.9)	2.3 (0.4 – 9.5)	2.4 (0.4 – 10.9)	2.1 (0.4 – 6.0)	2.2 (0.4 – 8.5)	2.3 (0.4 – 10.0)
Nigeria	Edo	1.8 (1.6 – 2.1)	1.9 (1.6 – 2.3)	2.0 (1.7 – 2.3)	1.8 (1.5 – 2.0)	1.9 (1.6 – 2.2)	1.9 (1.6 – 2.2)
Ghana	Ashanti	1.7 (0.7 – 3.0)	1.8 (0.7 – 3.3)	1.8 (0.7 – 3.5)	1.6 (0.6 – 2.8)	1.7 (0.7 – 3.1)	1.7 (0.7 – 3.3)
Liberia	Bong	1.7 (0.2 – 7.0)	1.7 (0.2 – 9.8)	1.8 (0.2 – 11.2)	1.6 (0.2 – 6.1)	1.7 (0.2 – 8.9)	1.7 (0.2 – 10.4)
Sierra Leone	Western	1.6 (0.9 – 2.5)	1.7 (1.0 – 2.7)	1.7 (1.0 – 2.8)	1.6 (0.9 – 2.4)	1.7 (0.9 – 2.5)	1.7 (0.9 – 2.6)
Guinea	Kindia	1.6 (1.4 – 1.8)	1.7 (1.5 – 1.9)	1.7 (1.5 – 1.9)	1.5 (1.4 – 1.7)	1.6 (1.4 – 1.8)	1.7 (1.5 – 1.9)
Sierra Leone	Northern	1.6 (1.5 – 1.7)	1.6 (1.5 – 1.8)	1.7 (1.5 – 1.8)	1.5 (1.4 – 1.6)	1.6 (1.5 – 1.7)	1.6 (1.5 – 1.8)
Guinea	Kankan	1.5 (1.2 – 2.0)	1.6 (1.2 – 2.1)	1.6 (1.2 – 2.1)	1.5 (1.2 – 1.9)	1.6 (1.2 – 2.0)	1.6 (1.2 – 2.1)
Ghana	Eastern	1.5 (0.8 – 2.5)	1.5 (0.8 – 2.7)	1.6 (0.8 – 2.8)	1.4 (0.8 – 2.3)	1.5 (0.8 – 2.6)	1.5 (0.8 – 2.6)
Nigeria	Borno	1.1 (0.7 – 1.6)	1.1 (0.7 – 1.7)	1.2 (0.7 – 1.7)	1.1 (0.7 – 1.5)	1.1 (0.7 – 1.6)	1.1 (0.7 – 1.6)
Nigeria	Taraba	1.1 (0.1 – 7.0)	1.1 (0.1 – 9.5)	1.1 (0.1 – 10.7)	1.1 (0.1 – 6.2)	1.1 (0.1 – 8.7)	1.1 (0.1 – 9.9)
Nigeria	Ebonyi	1.1 (0.1 – 7.2)	1.1 (0.1 – 10.1)	1.1 (0.2 – 11.5)	1.1 (0.1 – 6.4)	1.1 (0.2 – 9.2)	1.1 (0.1 – 10.7)
Benin	Borgou	0.9 (0.1 – 6.4)	0.9 (0.1 – 8.6)	0.9 (0.1 – 9.7)	0.9 (0.1 – 5.6)	0.9 (0.1 – 7.8)	0.9 (0.1 – 9.0)
