# Supplementary material for: Estimation of Lassa fever incidence rates in West Africa: Development of a modeling framework to inform vaccine trial design
Source: PLoS Negl Trop Dis. 2025 Jul 29;19(7):e0012751. doi: 10.1371/journal.pntd.0012751 (PMC12324683; doi:10.1371/journal.pntd.0012751)
Supplement: S9 Table — (XLSX) [file pntd.0012751.s010.xlsx]

## Sheet: Sheet1
Table S9. The top 20 highest annual Lassa Fever (LF) incidence rates (per 1,000) at the 2nd administrative level when the seroreversion rate is 3%. LF rates are calculated using the projected force of infection (FOI) estimates under different assumptions regarding the level of immunity in seropositive and seroreverted individuals. Values in parentheses represent 95% prediction intervals.
			Annual Lassa Fever incidence rate (per 1,000)
Country	Admin1	Admin2	Seroreverted – No Immunity			Seroreverted – Partial Immunity
			Seropos. – Full Immunity	Seropos. – Part. Immunity (Hi)	Seropos. – Part. Immunity (Lo)	Seropos. – Full Immunity	Seropos. – Part. Immunity (Hi)	Seropos. – Part. Immunity (Lo)
Nigeria	Ondo	Ose	8.3 (6.8 – 9.5)	12.9 (9.2 – 17.1)	15.0 (10.2 – 20.8)	7.2 (6.1 – 8.0)	11.7 (8.4 – 15.7)	13.9 (9.5 – 19.5)
Sierra Leone	Southern	Moyamba	7.9 (6.7 – 8.9)	12.4 (9.2 – 16.4)	14.6 (10.4 – 19.9)	6.8 (5.9 – 7.4)	11.3 (8.3 – 14.8)	13.4 (9.6 – 18.4)
Nigeria	Edo	Esan West	6.4 (5.4 – 7.4)	8.4 (6.6 – 10.3)	9.3 (7.2 – 11.8)	5.7 (4.9 –6.4)	7.6 (6.1 – 9.4)	8.6 (6.7 – 10.9)
Sierra Leone	Northern	Bombali	6.4 (4.0 – 8.3)	8.6 (4.6 – 13.7)	9.6 (4.8 – 16.3)	5.6 (3.7 –7.0)	7.8 (4.3 – 12.5)	8.9 (4.5 – 15.0)
Sierra Leone	Northern	Koinadugu	6.0 (2.1 – 8.8)	7.6 (2.2 – 15.8)	8.5 (2.3 – 19.2)	5.3 (2.0 –7.4)	7.0 (2.2 – 14.4)	7.9 (2.2 – 17.9)
Guinea	Nzerekore	Macenta	5.9 (5.4 – 6.4)	7.6 (6.7 – 8.4)	8.4 (7.3 – 9.5)	5.2 (4.8 – 5.6)	6.9 (6.2 – 7.7)	7.7 (6.8 – 8.7)
Mali	Sikasso	Bougouni	5.0 (4.5 – 5.6)	6.0 (5.2 – 6.8)	6.4 (5.5 – 7.4)	4.7 (4.2 – 5.1)	5.6 (4.9 – 6.3)	6.0 (5.2 – 6.9)
Sierra Leone	Southern	Pujehun	4.7 (1.6 – 7.7)	5.6 (1.6 – 11.9)	6.0 (1.7 – 13.8)	4.3 (1.5 – 6.6)	5.1 (1.6 – 10.8)	5.6 (1.7 – 12.8)
Guinea	Faranah	Faranah	4.3 (3.9 – 4.6)	5.0 (4.5 – 5.4)	5.3 (4.8 – 5.8)	3.9 (3.6 – 4.2)	4.6 (4.2 – 5.0)	5.0 (4.5 – 5.4)
Sierra Leone	Eastern	Kono	4.2 (0.2 – 9.2)	4.9 (0.2 – 18.2)	5.2 (0.2 – 22.5)	3.9 (0.2 – 7.7)	4.6 (0.2 – 16.7)	4.9 (0.2 – 21.0)
Nigeria	Ondo	Owo	3.9 (2.4 – 5.4)	4.4 (2.6 – 6.6)	4.7 (2.6 – 7.2)	3.6 (2.3 – 4.9)	4.1 (2.5 – 6.2)	4.4 (2.6 – 6.7)
Sierra Leone	Eastern	Kailahun	3.8 (2.4 – 5.2)	4.4 (2.6 – 6.4)	4.6 (2.7 – 7.0)	3.5 (2.3 – 4.7)	4.1 (2.5 – 5.9)	4.3 (2.5 – 6.5)
Cote d'Ivoire	Montagnes	Cavally	3.8 (2.8 – 4.9)	4.3 (3.0 – 5.8)	4.5 (3.1 – 6.3)	3.5 (2.6 – 4.4)	4.0 (2.9 – 5.4)	4.3 (3.0 – 5.8)
Guinea	Kindia	Kindia	3.5 (2.9 – 4.2)	3.9 (3.1 – 4.8)	4.1 (3.3 – 5.1)	3.2 (2.7 – 3.8)	3.7 (3.0 – 4.5)	3.9 (3.1 – 4.8)
Sierra Leone	Western	Western Rural	3.5 (0.1 – 8.5)	3.9 (0.1 – 14.7)	4.1 (0.1 – 17.6)	3.2 (0.1 – 7.2)	3.6 (0.1 – 13.3)	3.9 (0.1 – 16.3)
Liberia	Bong	Suakoko	3.4 (0.9 – 7.2)	3.8 (0.9 – 10.4)	4.0 (0.9 – 12.0)	3.2 (0.9 – 6.2)	3.6 (0.9 – 9.5)	3.8 (0.9 – 11.0)
Guinea	Nzerekore	Gueckedou	3.2 (3.0 – 3.5)	3.6 (3.3 – 3.9)	3.8 (3.4 – 4.1)	3.0 (2.8 – 3.3)	3.4 (3.1 – 3.7)	3.6 (3.3 – 3.9)
Guinea	Nzerekore	Lola	3.1 (2.7 – 3.5)	3.5 (2.9 – 4.0)	3.6 (3.0 – 4.2)	2.9 (2.5 – 3.3)	3.3 (2.8 – 3.8)	3.4 (2.9 – 4.0)
Cote d'Ivoire	Montagnes	Guemon	3.1 (1.5 – 4.9)	3.4 (1.5 – 5.9)	3.5 (1.6 – 6.3)	2.9 (1.4 – 4.4)	3.2 (1.5 – 5.4)	3.4 (1.5 – 5.9)
Guinea	Nzerekore	Yamou	2.9 (2.6 – 3.2)	3.2 (2.8 – 3.6)	3.3 (2.9 – 3.7)	2.7 (2.4 – 3.0)	3.0 (2.6 – 3.4)	3.1 (2.8 – 3.5)
